# Supplementary material for: PI3Kγ promotes neutrophil extracellular trap formation by noncanonical pyroptosis in abdominal aortic aneurysm
Source: JCI Insight. 2024 Jul 18;9(16):e183237. doi: 10.1172/jci.insight.183237 (PMC11343590; doi:10.1172/jci.insight.183237)
Supplement: Supporting data values [file jciinsight-9-183237-s118.xlsx]

## Sheet: figure 1
figure 1A
		CitH3 protein relative to ACTB
Adjacent AA	C1	0.564055
	C2	1.63437
	C3	0.236883
	C4	0.140248
	C5	1.01391
	C6	1.10999
	C7	2.30054
AAA	A1	3.76755
	A2	2.95293
	A3	0.88986
	A4	1.83573
	A5	2.56087
	A6	2.38067
	A7	1.13209
figure 1B
		CitH3 protein relative to ACTB
PPE WT	0	0.248852
		0.0941698
		2.65698
	3	6.31393
		12.447
		12.7286
	7	12.1863
		8.69587
		9.25795
	14	10.6623
		5.56577
		6.40886
figure 1C
Nets expression Nets area/total area(%)	Adjacent AA	AAA
1	0.005	2.438
2	0	0.859
3	0.001	0.9
4	0.002	1.311
5	0.003	2.398
6	0.001	1.807
figure 1D
Nets expression Nets area/total area(%)	Control	AAA
1	0.002	2.108
2	0.001	0.368
3	0.005	0.289
4	0.001	1.82
5	0.005	4.288
6		1.113

## Sheet: figure 2
figure 2B
Maximal lumen diameter(mm)	Vehicle													Cl amidine
0d	0.574	0.58	0.517	0.433	0.472	0.563	0.489	0.512	0.569	0.517	0.484	0.514	0.575	0.521	0.448	0.532	0.575	0.505	0.517	0.466	0.472	0.595	0.54	0.532	0.489	0.491	0.543	0.531
3d	0.907	0.968	1.057	0.933	0.999	1.021	0.957	0.888	0.871	0.958	0.932	0.774	0.926	0.896	0.976	0.862	0.985	0.88	0.888	0.885	0.949	0.915	0.901	0.829	0.836	0.923	0.829	0.879
7d	1.021	1.055	1.091	1.134	1.084	1.105	1.127	0.955	0.979	1.154	1.148	1.191	1.031	0.962	1.038	0.935	0.956	0.958	0.914		1.013		0.92	0.871		0.965	0.981	0.888
14d	1.431	1.36	1.36	1.49		1.526	1.427	1.171	1.322	1.788	1.67	1.405	1.446	1.139	1.406	1.212	1.237	1.279	1.214		1.404		1.262	1.11
figure 2C
Maximal aortic diameter(mm)	Vehicle	Cl amidine
1	1.47	1.19
2	1.43	1.46
3	1.54	1.22
4	1.4	1.44
5	1.77	1.36
6	1.68	1.24
7	1.64	1.43
8	1.55	1.28
9	1.8	1.16
10	1.47
11	1.79
figure 2D
Elastin degradation grade	Vehicle	cl amidine
1	4	4
2	4	3
3	4	2
4	2	1
5	3	2
6	4	1
figure 2E
Nets expression Nets area/total area(%)	Vehicle	cl amidine
1	2.108	0.417
2	0.368	0.276
3	0.289	0.204
4	1.82	0.174
5	4.288	0.134
6	1.113	0.081
figure 2F
		CitH3 protein relative to ACTB
Vehicle	3day	1.24728
		0.849435
		0.903283
Cl amidine	3day	0.0162752
		0.0100269
		0.0249788
Vehicle	7day	0.837934
		1.55508
		0.606988
Cl amidine	7day	0.140148
		0.173688
		0.144299
Vehicle	14day	0.697063
		1.31741
		0.985525
Cl amidine	14day	0.540882
		0.243498
		0.228241
figure 2G
fold change(Cl-amidine/Vehicle)	TAGLN	CNN1	ACTA2	MYH11	KLF4	SPP1	IL6	CCL2	TNFa	IL1β	MMP2	MMP9
1	3.77812	5.47301	7.4634	3.05428	0.276337	0.20304	0.0870809	0.0665923	0.325787	0.100018	0.220854	0.606326
2	4.66755	8.70795	4.16938	3.39364	0.457391	0.365726	0.147778	0.0781018	0.207618	0.0928042	0.369377	0.926053
3	3.23927	6.06847	7.91085	2.61867	0.222905	0.346958	0.0669626	0.0447645	0.161993	0.0740341	0.110811	0.32923
4	3.92765	6.02238	8.16149	1.87883	0.233663	0.119149	0.216059	0.121035	0.187505	0.113152	0.21422	0.597979
5	3.61668	6.09799	8.74121	3.89557	0.277104	0.191821	0.0685595	0.021219	0.287374	0.262854	0.190144	0.338017
6	3.26632	7.80465	4.21296	2.54883	0.432718	0.255578	0.255165	0.0483111	0.856782	0.141251	0.306119	0.513404

## Sheet: figure 3
figure 3A
Maximal lumen diameter(mm)	WT													PI3Kγ-/-
0d	0.574	0.58	0.517	0.433	0.472	0.563	0.489	0.512	0.569	0.517	0.484	0.514	0.575	0.532	0.491	0.512	0.574	0.493	0.452	0.552	0.512	0.51	0.489	0.491	0.543	0.531
3d	0.907	0.968	1.057	0.933	0.999	1.021	0.957	0.888	0.871	0.958	0.932	0.774	0.926	0.905	0.872	0.922	0.829	0.914	0.85	0.884	0.835	0.766	0.836	0.923	0.829	0.879
7d	1.021	1.055	1.091	1.134	1.084	1.105	1.127	0.955	0.979	1.154	1.148	1.191	1.031	0.962	0.956	0.982	0.901	0.995	0.918	1.02	0.913	0.978		0.965	0.981	0.888
14d	1.431	1.36	1.36	1.49		1.526	1.427	1.171	1.322	1.788	1.67	1.405	1.446	1.148	1.361	1.275	1.216	1.53	1.321	1.196	1.169	1.136
figure 3B
Maximal aortic diameter(mm)	WT	PI3Kγ-/-
1	1.47	1.27
2	1.43	1.21
3	1.54	1.45
4	1.4	1.13
5	1.77	1.4
6	1.68	1.31
7	1.64	1.25
8	1.55	1.54
9	1.8	1.36
10	1.47
11	1.79
figure 3C
Elastin degradation grade	WT	PI3Kγ-/-
1	4	2
2	4	1
3	4	3
4	3	1
5	1	4
6	4	1
figure 3D
Nets expression Nets area/total area(%)	WT	PI3Kγ-/-
1	1.696	0.629
2	2.134	0.178
3	0.287	0.766
4	0.517	0.276
5	1.282	0.044
6	1.971	0.117
figure3
		CitH3 protein relative to ACTB
WT	3day	1.0819
		1.16672
		0.751374
PI3Kγ-/-	3day	0.275947
		0.316524
		0.140415
WT	7day	0.752705
		1.01277
		1.23452
PI3Kγ-/-	7day	0.388785
		0.240777
		0.546899
WT	14day	1.37396
		0.797058
		0.828978
PI3Kγ-/-	14day	0.398366
		0.333959
		0.538858

## Sheet: figure 4
figure 4A
Nets expression Nets cell/total cell(%)	PBS	LPS	PI3Kγ-/-+LPS
1	1.92308	100	19
2	0	100	20.5
3	0	81.8	48.4
4	0	100	31
5	0	100	36.4
6	8	75	44.4
figure 4B
	CitH3 protein relative to ACTB
PBS	0.579443
	1.85361
	0.566943
LPS	7.76197
	7.23699
	8.33326
PI3Kγ-/-+LPS	3.7504
	3.97039
	4.82333
figure 4C
Nets expression Nets cell/total cell(%)	PBS	TNFa	PI3Kγ-/-+TNFa
1	0	100	29.6
2	4.8	100	53.8
3	0	100	41.5
4	0	77.8	51.9
5	7.4	90.9	29.8
6	6.9	88.9	34.4
figure 4D
	CitH3 protein relative to ACTB
PBS	0.785411
	0.335187
	1.8794
TNFa	9.53408
	12.1659
	10.86
PI3Kγ-/-+TNFa	6.24242
	8.26474
	7.03604

## Sheet: figure 5
figure 5B
Maximal lumen diameter(mm)	Vehicle	Neuutrophil
1	1.149	1.281
2	1.116	1.173
3	1.101	1.256
4	1.187	1.318
5	1.168	1.384
6	1.247	1.495
7	1.412	1.379
8	1.347	1.543
figure 5C
Maximal aortic diameter(mm)	Vehicle	Neuutrophil
1	1.26	1.39
2	1.18	1.27
3	1.22	1.34
4	1.32	1.43
5	1.29	1.49
6	1.38	1.6
7	1.48	1.51
8	1.39	1.69
figure 5D
Elastin degradation grade	Vehicle	Neutrophil
1	1	4
2	3	4
3	1	1
4	1	4
5	1	4
6	4	4
figure 5E
Nets expression Nets area/total area(%)	Vehicle	Neutrophil
1	0.154	2.048
2	0.204	0.445
3	0.573	0.301
4	0.202	1.329
5	0.091	1.75
6	0.458	0.433
figure 5F
	CitH3 protein relative to ACTB
Vehicle	0.643813
	1.11987
	1.23632
Neutrophil	3.49352
	2.57816
	3.53957
figure 5G
fold change(Neutrophil/Vehicle)	ACTA2	CNN1	TAGLN	MYH11	SPP1	KLF4	IL6	TNFa	IL1β	CCL2	MMP2	MMP9
1	0.248359	0.150813	0.211907	0.263584	1.23613	3.72739	11.0579	17.1226	3.79868	3.82246	2.00764	6.17811
2	0.296171	0.102794	0.123407	0.32451	1.05983	7.85258	16.3702	7.62022	5.96491	6.41078	3.5739	9.30604
3	0.533108	0.272974	0.183201	0.473794	0.76516	3.0912	20.1401	20.2077	9.26955	11.6681	1.84485	5.65751
4	0.489201	0.244318	0.172002	0.374058	3.4007	2.08517	6.62996	10.309	7.82722	7.0494	3.74639	13.5401
5	0.3259	0.364208	0.201172	0.211149	1.18086	3.62295	13.0864	9.39461	6.22684	4.98122	1.63864	6.45388
6	0.334366	0.171091	0.157508	0.340407	2.74125	5.33751	6.81635	5.80716	6.201	7.76239	2.99904	12.0601

## Sheet: figure 6
figure 6A
Relative to ACTB	CitH3	Cleaved GSDMD
PBS	2.11426	1.54026
	0.271877	1.21222
	0.613863	0.247519
LPS	28.1937	8.45343
	28.1064	11.0529
	31.2033	10.3991
LPS+DSF	5.76762	1.83313
	3.63599	1.48949
	5.21003	0.87632
figure 6B
Relative to ACTB	pro-IL1β	Cleaved GSDMD
PBS	0.902672	0.758535
	1.16231	1.89203
	0.935013	0.34943
LPS	2.19657	6.35984
	2.10073	7.3665
	1.89379	4.5036
LPS+KO	1.07908	0.324112
	1.09649	1.65003
	1.02955	0.172779
figure 6C
Relative to ACTB	CitH3	pro-IL1β	Cleaved GSDMD	Cleaved Caspase11	Cleaved Caspase1
PBS	0.75371	1.17579	1.17659	0.9121	1.18438
	1.19127	0.827668	1.10214	1.44985	1.02945
	1.05502	0.996537	0.721272	0.638049	0.786165
LPS	0.640737	1.76979	1.49265	1.70072	2.68032
	1.03661	1.81508	1.37088	1.69675	2.11022
	0.713339	1.13255	0.959817	0.666125	1.56495
LPS+Nigreicin	3.95104	2.46134	1.57993	2.90872	7.71681
	3.58147	2.32116	2.75269	3.80677	7.36467
	3.86856	2.99147	1.92008	4.83025	5.93672
LPS+Nigreicin+KO	4.20538	2.15571	1.63598	3.35209	7.09878
	3.45641	2.24548	2.65265	4.18466	5.98045
	3.65068	3.389	1.42352	4.64563	6.62905
PBS	0.491263	0.740218	0.712126	0.848463	1.04941
	0.856193	0.940605	1.39264	0.927517	0.774727
	1.40494	1.09798	0.679498	1.42486	1.22206
Pam3csk4	0.586114	0.729189	0.907388	1.24123	1.66933
	1.23337	1.20891	1.09074	1.33072	1.99891
	0.545032	1.88752	0.859183	1.03103	1.50417
Pam3csk4+tLPS	3.11128	2.19386	8.02409	17.599	3.00829
	3.84454	2.01046	6.48481	9.80124	3.05186
	3.36479	3.96489	11.0108	18.5286	3.72637
Pam3csk4+tLPS+KO	1.50916	1.15533	1.36276	2.67108	2.55633
	0.570164	1.88088	3.45582	3.72232	4.23446
	0.822285	1.78564	2.91492	3.26683	3.42282
figure 6D
Nets expression Nets cell/total cell(%)	PBS	LPS	LPS+KO	LPS+KO+H89	LPS+KO+MDL12330A
1	0	85.7	34.5	100	100
2	0	100	44	100	100
3	2.8	100	22.9	92.3	100
4	4	100	29.4	100	75
5	5.3	100	27.1	93.3	100
6	7	100	32.2	76.9	100
figure 6E
cAMP contration(pg/μg protein)	PBS	LPS	LPS+PI3Kγ-/-	LPS+PI3Kγ-/-+H89	LPS+PI3Kγ-/-+MDL12330A
1	5.726	2.311	4.932	3.018	2.576
2	6.82	3.301	4.092	4.876	1.717
3	5.296	1.998	3.456	5.247	2.376
4	4.952	1.648	3.239	4.248	1.491
figure 6F
PKA activity(ng/μg)	PBS	LPS	LPS+PI3Kγ-/-	LPS+PI3Kγ-/-+H89	LPS+PI3Kγ-/-+MDL12330A
1	2.197	0.876	1.729	1.062	0.929
2	2.401	0.998	1.486	1.461	0.818
3	2.093	0.692	1.817	0.825	1.181
4	1.975	0.823	2.054	1.034	0.903
figure 6G
Relative to ACTB	CitH3	Cleaved GSDMD	Cleaved Caspase11
PBS	0.773503	1.17651	1.29316
	1.31724	1.0106	0.724491
	0.909254	0.812885	0.982347
LPS	12.8575	3.49637	5.43057
	19.9563	5.22296	9.64094
	17.1167	2.87592	6.98947
LPS+KO	5.37664	1.40717	0.783986
	2.58111	0.570405	0.813745
	8.35157	0.532047	1.33238
LPS+KO+H89	12.5246	3.76177	5.60557
	14.8705	3.19312	9.80643
	14.644	4.34072	7.25146
LPS+KO+MDL12330A	17.6876	4.53818	11.51
	10.8004	3.2431	9.25637
	19.2553	4.42682	7.10081

## Sheet: figure 7
figure 7B
Maximal lumen diameter(mm)	Vehicle	H89
1	1.116	1.264
2	1.182	1.493
3	1.248	1.559
4	1.165	1.1
5	1.329	1.362
6	1.214	1.654
7	1.067	1.378
8	1.412	1.313
figure 7C
Maximal aortic diameter(mm)	Vehicle	H89
1	1.21	1.3
2	1.27	1.58
3	1.35	1.62
4	1.23	1.25
5	1.41	1.39
6	1.32	1.79
7	1.13	1.54
8	1.51	1.38
Figure 7D
Elastin degradation grade	Vehicle	H89
1	2	4
2	2	2
3	1	4
4	3	4
5	1	1
6	1	4
figure 7E
fold change(Neutrophil/Vehicle)	ACTA2	CNN1	TAGLN	MYH11	SPP1	KLF4	IL6	TNFa	IL1β	CCL2	MMP2	MMP9
1	0.616426	0.254076	0.268936	0.628579	1.31434	1.93612	18.4792	12.0225	5.37091	3.519	3.71021	1.39394
2	0.164824	0.257266	0.182673	0.130866	0.469544	2.10843	7.21917	3.22806	8.44541	5.84485	1.65347	0.891413
3	0.121413	0.108317	0.0881029	0.214072	2.19061	1.52749	13.2492	1.15003	10.226	4.64657	2.83726	2.30724
4	0.772175	0.512042	0.48644	0.327409	3.01955	3.63805	8.53762	7.00637	5.0426	7.55361	7.18257	4.05631
5	0.379455	0.18846	0.14184	0.895749	0.990572	0.98498	8.30415	6.82896	2.03519	2.61746	2.18328	0.84567
6	0.418703	0.304251	0.131245	0.479687	0.619997	2.41524	11.687	6.36723	6.19098	4.06757	3.69994	2.82679
figure 7F
cAMP contration(pg/μg protein)	Vehicle	H89
1	2.46997	5.53448
2	4.03775	3.92459
3	3.5373	4.0116
4	4.66036	6.21132
5	5.3698	3.80637
6	4.58056	5.06218
figure 7G
PKA activity(ng/μg)	Vehicle	H89
1	8.98488	4.97387
2	7.16274	4.40429
3	8.81908	5.326
4	9.64796	6.80046
5	10.83	3.14102
6	7.31236	6.45396
figure 7H
Relative to ACTB	CitH3	Cleaved GSDMD	Cleaved Caspase11
control	1.18742	1.05814	0.612662
	1.17822	1.46743	1.36053
	0.63436	0.474429	1.02681
H89	2.19116	6.28518	3.50827
	2.35472	3.9347	2.33113
	1.62791	3.81947	2.09562
figure 7I
Nets expression Nets area/total area(%)	Vehicle	H89
1	0.579	1.249
2	0.257	1.438
3	0.207	2.405
4	0.13	1.261
5	0.079	0.513
6	0.379	2.354

## Sheet: figure S1
figure S1D
Blood cell counts
10^9/L	WBC	Lymph	Mono	Gran	PLT
WT	4.9	3.6	0.2	1.1	252
	3.5	2.9	0.07	0.6	262
	4.4	3.3	0.1	1	721
	2.5	2	0.1	0.4	483
	1.9	1.5	0.1	0.3	428
	1.9	1.7	0.04	0.2	264
PI3Kγ-/-	2.9	2.4	0.1	0.4	790
	3.6	3	0.08	0.6	329
	3	2.4	0.1	0.5	477
	3.9	3.3	0.1	0.5	256
	2.1	1.7	0.05	0.4	348
	3.6	3.1	0.1	0.4	273
figure S1E
Serum inflammatory factor
Concentration(pg/mL)	IL1B	TNFA	IL6	CCL2
WT	25.11	5.4452	17.285	47.724
	29.7167	7.5705	19.733	16.297
	13.7401	12.7389	9.645	33.754
	16.7778	6.3265	18.192	38.385
	15.1841	10.5435	23.005	28.896
	27.0746	15.231	28.773	18.508
PI3Kγ-/-	29.4949	15.9769	22.696	15.009
	27.4596	7.8374	29.837	16.289
	26.2185	14.9489	11.307	29.786
	19.2213	15.6518	24.892	29.045
	10.6354	4.6629	8.813	43.099
	14.8026	9.9814	31.473	32.687

## Sheet: figure S2
figure S2A
Neutrophil(Ly6G+) cell content(number/field)	Control	AAA
1	0	5
2	2	42
3	0	26
4	0	17
5	0	69
6		7
figure S2B
Elastin degradation grade	WT	PI3Kγ-/-
1	4	2
2	4	1
3	4	3
4	3	1
5	1	4
6	4	1
figure S2C
fold change(PI3Kγ-/-/WT)	KLF4	SPP1	TAGLN	CNN1	ACTA2	MYH11	IL6	CCL2	TNFa	IL1β	MMP2	MMP9
1	1.02859	1.07214	1.79026	1.61533	1.37968	1.70114	0.164292	0.0847682	0.0850625	0.0250334	1.11201	0.139113
2	1.36194	0.291082	1.21686	1.39169	1.02337	1.43247	0.0454156	0.0375425	0.106481	0.0115177	1.10816	0.20311
3	0.766664	0.594398	1.8989	1.57443	1.39991	1.47683	0.0619966	0.0353699	0.198563	0.0110027	0.458873	0.133446
4	0.728331	0.36691	1.87796	1.47614	1.4859	1.58282	0.362822	0.0670633	0.360399	0.0132029	0.917746	0.0926114
5	0.763482	0.626115	1.40461	1.82366	1.42734	1.4575	0.0430254	0.0171894	0.116845	0.0221892	0.64001	0.191755
6	0.724304	0.642826	1.45717	0.96985	0.908988	1.54703	0.416484	0.0672495	0.251681	0.0121407	0.880971	0.145625

## Sheet: figure S3
figure S3D
	CitH3 protein relative to ACTB
0	0.606255
	0.411741
	1.982
0.1	0.655328
	0.630648
	3.06936
1	4.70606
	3.66191
	6.54405
2.5	11.3453
	9.73978
	15.4217
5	22.4846
	23.0555
	22.3143
10	24.0408
	25.7513
	21.6013

[truncated: 5 more sheets: figure S4, figure S5, figure S6, figure S7, figure S8]
